# Supplementary material for: Preparation of aminated chitosan microspheres by one-pot method and their adsorption properties for dye wastewater
Source: R Soc Open Sci. 2019 May 15;6(5):182226. doi: 10.1098/rsos.182226 (PMC6549955; doi:10.1098/rsos.182226)
Supplement: BET report of CTSms [file rsos182226supp1.xls]

## Sheet: MJ-4-1
				|						|					|					|					|					|					|					|
ASAP 2020 V4.03 (V4.03 J)	Unit 1	Serial #: 2183	Page 1	|	ASAP 2020 V4.03 (V4.03 J)	Unit 1	Serial #: 2183	Page 1		|	ASAP 2020 V4.03 (V4.03 J)	Unit 1	Serial #: 2183	Page 1	|	ASAP 2020 V4.03 (V4.03 J)	Unit 1	Serial #: 2183	Page 1	|	ASAP 2020 V4.03 (V4.03 J)	Unit 1	Serial #: 2183	Page 1	|	ASAP 2020 V4.03 (V4.03 J)	Unit 1	Serial #: 2183	Page 1	|	ASAP 2020 V4.03 (V4.03 J)	Unit 1	Serial #: 2183	Page 1	|	ASAP 2020 V4.03 (V4.03 J)	Unit 1	Serial #: 2183	Page 1	|	ASAP 2020 V4.03 (V4.03 J)	Unit 1	Serial #: 2183	Page 1
				|						|					|					|					|					|					|					|
				|						|					|					|					|					|					|					|
Sample:	MJ-CTSms			|	Sample:	MJ-CTSms				|	Sample:	MJ-CTSms			|	Sample:	MJ-CTSms			|	Sample:	MJ-CTSms			|	Sample:	MJ-CTSms			|	Sample:	MJ-CTSms			|	Sample:	MJ-CTSms			|	Sample:	MJ-CTSms
Operator:	dhb			|	Operator:	dhb				|	Operator:	dhb			|	Operator:	dhb			|	Operator:	dhb			|	Operator:	dhb			|	Operator:	dhb			|	Operator:	dhb			|	Operator:	dhb
Submitter:				|	Submitter:					|	Submitter:				|	Submitter:				|	Submitter:				|	Submitter:				|	Submitter:				|	Submitter:				|	Submitter:
File:	D:\2020\DATA\2018\4\MJ-CTSms.SMP			|	File:	D:\2020\DATA\2018\4\MJ-CTSms.SMP				|	File:	D:\2020\DATA\2018\4\MJ-CTSms.SMP			|	File:	D:\2020\DATA\2018\4\MJ-CTSms.SMP			|	File:	D:\2020\DATA\2018\4\MJ-CTSms.SMP			|	File:	D:\2020\DATA\2018\4\MJ-CTSms.SMP			|	File:	D:\2020\DATA\2018\4\MJ-CTSms.SMP			|	File:	D:\2020\DATA\2018\4\MJ-CTSms.SMP			|	File:	D:\2020\DATA\2018\4\MJ-CTSms.SMP
				|						|					|					|					|					|					|					|
				|						|					|					|					|					|					|					|
Started:	7/28/2018 8:55:38AM	Analysis Adsorptive:	N2	|	Started:	7/28/2018 8:55:38AM	Analysis Adsorptive:	N2		|	Started:	7/28/2018 8:55:38AM	Analysis Adsorptive:	N2	|	Started:	7/28/2018 8:55:38AM	Analysis Adsorptive:	N2	|	Started:	7/28/2018 8:55:38AM	Analysis Adsorptive:	N2	|	Started:	7/28/2018 8:55:38AM	Analysis Adsorptive:	N2	|	Started:	7/28/2018 8:55:38AM	Analysis Adsorptive:	N2	|	Started:	7/28/2018 8:55:38AM	Analysis Adsorptive:	N2	|	Started:	7/28/2018 8:55:38AM	Analysis Adsorptive:	N2
Completed:	7/28/2018 10:40:36AM	Analysis Bath Temp.:	-195.655 癈	|	Completed:	7/28/2018 10:40:36AM	Analysis Bath Temp.:	-195.655 癈		|	Completed:	7/28/2018 10:40:36AM	Analysis Bath Temp.:	-195.655 癈	|	Completed:	7/28/2018 10:40:36AM	Analysis Bath Temp.:	-195.655 癈	|	Completed:	7/28/2018 10:40:36AM	Analysis Bath Temp.:	-195.655 癈	|	Completed:	7/28/2018 10:40:36AM	Analysis Bath Temp.:	-195.655 癈	|	Completed:	7/28/2018 10:40:36AM	Analysis Bath Temp.:	-195.655 癈	|	Completed:	7/28/2018 10:40:36AM	Analysis Bath Temp.:	-195.655 癈	|	Completed:	7/28/2018 10:40:36AM	Analysis Bath Temp.:	-195.655 癈
Report Time:	8/5/2018 1:47:21AM	Thermal Correction:	No	|	Report Time:	8/5/2018 1:47:21AM	Thermal Correction:	No		|	Report Time:	8/5/2018 1:47:21AM	Thermal Correction:	No	|	Report Time:	8/5/2018 1:47:21AM	Thermal Correction:	No	|	Report Time:	8/5/2018 1:47:21AM	Thermal Correction:	No	|	Report Time:	8/5/2018 1:47:21AM	Thermal Correction:	No	|	Report Time:	8/5/2018 1:47:21AM	Thermal Correction:	No	|	Report Time:	8/5/2018 1:47:21AM	Thermal Correction:	No	|	Report Time:	8/5/2018 1:47:21AM	Thermal Correction:	No
Sample Mass:	0.1023 g	Warm Free Space:	27.1351 cm?Measured	|	Sample Mass:	0.1023 g	Warm Free Space:	27.1351 cm?Measured		|	Sample Mass:	0.1023 g	Warm Free Space:	27.1351 cm?Measured	|	Sample Mass:	0.1023 g	Warm Free Space:	27.1351 cm?Measured	|	Sample Mass:	0.1023 g	Warm Free Space:	27.1351 cm?Measured	|	Sample Mass:	0.1023 g	Warm Free Space:	27.1351 cm?Measured	|	Sample Mass:	0.1023 g	Warm Free Space:	27.1351 cm?Measured	|	Sample Mass:	0.1023 g	Warm Free Space:	27.1351 cm?Measured	|	Sample Mass:	0.1023 g	Warm Free Space:	27.1351 cm?Measured
Cold Free Space:	84.5240 cm	Equilibration Interval:	10 s	|	Cold Free Space:	84.5240 cm	Equilibration Interval:	10 s		|	Cold Free Space:	84.5240 cm	Equilibration Interval:	10 s	|	Cold Free Space:	84.5240 cm	Equilibration Interval:	10 s	|	Cold Free Space:	84.5240 cm	Equilibration Interval:	10 s	|	Cold Free Space:	84.5240 cm	Equilibration Interval:	10 s	|	Cold Free Space:	84.5240 cm	Equilibration Interval:	10 s	|	Cold Free Space:	84.5240 cm	Equilibration Interval:	10 s	|	Cold Free Space:	84.5240 cm	Equilibration Interval:	10 s
Ambient Temperature:	22.00 癈	Low Pressure Dose:	None	|	Ambient Temperature:	22.00 癈	Low Pressure Dose:	None		|	Ambient Temperature:	22.00 癈	Low Pressure Dose:	None	|	Ambient Temperature:	22.00 癈	Low Pressure Dose:	None	|	Ambient Temperature:	22.00 癈	Low Pressure Dose:	None	|	Ambient Temperature:	22.00 癈	Low Pressure Dose:	None	|	Ambient Temperature:	22.00 癈	Low Pressure Dose:	None	|	Ambient Temperature:	22.00 癈	Low Pressure Dose:	None	|	Ambient Temperature:	22.00 癈	Low Pressure Dose:	None
Automatic Degas:	No			|	Automatic Degas:	No				|	Automatic Degas:	No			|	Automatic Degas:	No			|	Automatic Degas:	No			|	Automatic Degas:	No			|	Automatic Degas:	No			|	Automatic Degas:	No			|	Automatic Degas:	No
				|						|					|					|					|					|					|					|
				|						|					|					|					|					|					|					|
				|						|					|					|					|					|					|					|
				|						|					|					|					|					|					|					|
				|						|					|					|					|					|					|					|
				|						|					|					|					|					|					|					|
				|						|					|					|					|					|					|					|
Summary Report				|	Isotherm Tabular Report					|	Isotherm Linear Plot				|	Isotherm Log Plot				|	Isotherm Linear Absolute Plot				|	Isotherm Log Absolute Plot				|	Isotherm Pressure Composition				|	BET Reports				|	Langmuir Reports
				|						|					|					|					|					|					|					|
				|	Relative Pressure (p/p?	Absolute Pressure (mbar)	Quantity Adsorbed (mmol/g)	Elapsed Time (h:min)	Saturation Pressure (mbar)	|					|					|					|					|					|	Primary Data				|	Primary Data
				|				01:05	1030.38	|	MJ-CTSms - Adsorption				|	MJ-CTSms - Adsorption				|	MJ-CTSms - Adsorption				|	MJ-CTSms - Adsorption				|	MJ-CTSms - Adsorption				|	1089- Fewer than 2 points available for BET calculations.				|	4052- Fewer than two points are selected for this report.
No summary reports could be produced.				|	0.0585786	60.3584	-0.0337275	01:15		|	Relative Pressure (p/p?	Quantity Adsorbed (mmol/g)			|	Relative Pressure (p/p?	Quantity Adsorbed (mmol/g)			|	Absolute Pressure (mbar)	Quantity Adsorbed (mmol/g)			|	Absolute Pressure (mbar)	Quantity Adsorbed (mmol/g)			|	Weight % N2	Absolute Pressure (mbar)			|	1023- Preparations failed in primary data.				|	Primary Data
				|	0.0906304	93.3841	-0.0576823	01:17		|	0.0585786	-0.0337275			|	0.0585786	-0.0337275			|	60.3584	-0.0337275			|	60.3584	-0.0337275			|	-0.00674551	60.3584			|	1089- Fewer than 2 points available for BET calculations.				|	4052- Fewer than two points are selected for this report.
				|	0.118435	122.033	-0.0783049	01:20		|	0.0906304	-0.0576823			|	0.0906304	-0.0576823			|	93.3841	-0.0576823			|	93.3841	-0.0576823			|	-0.0115365	93.3841			|	1023- Preparations failed in primary data.				|
				|	0.146352	150.799	-0.100728	01:22		|	0.118435	-0.0783049			|	0.118435	-0.0783049			|	122.033	-0.0783049			|	122.033	-0.0783049			|	-0.015661	122.033			|	1089- Fewer than 2 points available for BET calculations.				|
				|	0.170792	175.981	-0.120093	01:24		|	0.146352	-0.100728			|	0.146352	-0.100728			|	150.799	-0.100728			|	150.799	-0.100728			|	-0.0201456	150.799			|	1023- Preparations failed in primary data.				|
				|	0.195059	200.985	-0.140749	01:26		|	0.170792	-0.120093			|	0.170792	-0.120093			|	175.981	-0.120093			|	175.981	-0.120093			|	-0.0240187	175.981			|	1089- Fewer than 2 points available for BET calculations.				|
				|	0.219368	226.033	-0.160722	01:28		|	0.195059	-0.140749			|	0.195059	-0.140749			|	200.985	-0.140749			|	200.985	-0.140749			|	-0.0281498	200.985			|	1023- Preparations failed in primary data.				|
				|						|	0.219368	-0.160722			|	0.219368	-0.160722			|	226.033	-0.160722			|	226.033	-0.160722			|	-0.0321445	226.033			|	1089- Fewer than 2 points available for BET calculations.				|
				|						|					|					|					|					|					|	1023- Preparations failed in primary data.				|
																																			|					|
																																			|					|
