# Supplementary material for: Preparation of aminated chitosan microspheres by one-pot method and their adsorption properties for dye wastewater
Source: R Soc Open Sci. 2019 May 15;6(5):182226. doi: 10.1098/rsos.182226 (PMC6549955; doi:10.1098/rsos.182226)
Supplement: BET report of TETA-CTSms [file rsos182226supp3.xls]

## Sheet: MJ-2-2
				|						|					|					|					|					|					|					|
ASAP 2020 V4.03 (V4.03 J)	Unit 1	Serial #: 2183	Page 1	|	ASAP 2020 V4.03 (V4.03 J)	Unit 1	Serial #: 2183	Page 1		|	ASAP 2020 V4.03 (V4.03 J)	Unit 1	Serial #: 2183	Page 1	|	ASAP 2020 V4.03 (V4.03 J)	Unit 1	Serial #: 2183	Page 1	|	ASAP 2020 V4.03 (V4.03 J)	Unit 1	Serial #: 2183	Page 1	|	ASAP 2020 V4.03 (V4.03 J)	Unit 1	Serial #: 2183	Page 1	|	ASAP 2020 V4.03 (V4.03 J)	Unit 1	Serial #: 2183	Page 1	|	ASAP 2020 V4.03 (V4.03 J)	Unit 1	Serial #: 2183	Page 1	|	ASAP 2020 V4.03 (V4.03 J)	Unit 1	Serial #: 2183	Page 1
				|						|					|					|					|					|					|					|
				|						|					|					|					|					|					|					|
Sample:	MJ-TETA-CTSms			|	Sample:	MJ-TETA-CTSms				|	Sample:	MJ-TETA-CTSms			|	Sample:	MJ-TETA-CTSms			|	Sample:	MJ-TETA-CTSms			|	Sample:	MJ-TETA-CTSms			|	Sample:	MJ-TETA-CTSms			|	Sample:	MJ-TETA-CTSms			|	Sample:	MJ-TETA-CTSms
Operator:	dhb			|	Operator:	dhb				|	Operator:	dhb			|	Operator:	dhb			|	Operator:	dhb			|	Operator:	dhb			|	Operator:	dhb			|	Operator:	dhb			|	Operator:	dhb
Submitter:				|	Submitter:					|	Submitter:				|	Submitter:				|	Submitter:				|	Submitter:				|	Submitter:				|	Submitter:				|	Submitter:
File:	D:\2020\DATA\2018\4\MJ-TETA-CTSms.SMP			|	File:	D:\2020\DATA\2018\4\MJ-TETA-CTSms.SMP				|	File:	D:\2020\DATA\2018\4\MJ-TETA-CTSms.SMP			|	File:	D:\2020\DATA\2018\4\MJ-TETA-CTSms.SMP			|	File:	D:\2020\DATA\2018\4\MJ-TETA-CTSms.SMP			|	File:	D:\2020\DATA\2018\4\MJ-TETA-CTSms.SMP			|	File:	D:\2020\DATA\2018\4\MJ-TETA-CTSms.SMP			|	File:	D:\2020\DATA\2018\4\MJ-TETA-CTSms.SMP			|	File:	D:\2020\DATA\2018\4\MJ-TETA-CTSms.SMP
				|						|					|					|					|					|					|					|
				|						|					|					|					|					|					|					|
Started:	7/29/2017 8:52:31AM	Analysis Adsorptive:	N2	|	Started:	7/29/2017 8:52:31AM	Analysis Adsorptive:	N2		|	Started:	7/29/2017 8:52:31AM	Analysis Adsorptive:	N2	|	Started:	7/29/2017 8:52:31AM	Analysis Adsorptive:	N2	|	Started:	7/29/2017 8:52:31AM	Analysis Adsorptive:	N2	|	Started:	7/29/2017 8:52:31AM	Analysis Adsorptive:	N2	|	Started:	7/29/2017 8:52:31AM	Analysis Adsorptive:	N2	|	Started:	7/29/2017 8:52:31AM	Analysis Adsorptive:	N2	|	Started:	7/29/2017 8:52:31AM	Analysis Adsorptive:	N2
Completed:	7/29/2017 10:23:41AM	Analysis Bath Temp.:	-195.710 癈	|	Completed:	7/29/2017 10:23:41AM	Analysis Bath Temp.:	-195.710 癈		|	Completed:	7/29/2017 10:23:41AM	Analysis Bath Temp.:	-195.710 癈	|	Completed:	7/29/2017 10:23:41AM	Analysis Bath Temp.:	-195.710 癈	|	Completed:	7/29/2017 10:23:41AM	Analysis Bath Temp.:	-195.710 癈	|	Completed:	7/29/2017 10:23:41AM	Analysis Bath Temp.:	-195.710 癈	|	Completed:	7/29/2017 10:23:41AM	Analysis Bath Temp.:	-195.710 癈	|	Completed:	7/29/2017 10:23:41AM	Analysis Bath Temp.:	-195.710 癈	|	Completed:	7/29/2017 10:23:41AM	Analysis Bath Temp.:	-195.710 癈
Report Time:	8/5/2017 1:46:53AM	Thermal Correction:	No	|	Report Time:	8/5/2017 1:46:53AM	Thermal Correction:	No		|	Report Time:	8/5/2017 1:46:53AM	Thermal Correction:	No	|	Report Time:	8/5/2017 1:46:53AM	Thermal Correction:	No	|	Report Time:	8/5/2017 1:46:53AM	Thermal Correction:	No	|	Report Time:	8/5/2017 1:46:53AM	Thermal Correction:	No	|	Report Time:	8/5/2017 1:46:53AM	Thermal Correction:	No	|	Report Time:	8/5/2017 1:46:53AM	Thermal Correction:	No	|	Report Time:	8/5/2017 1:46:53AM	Thermal Correction:	No
Sample Mass:	0.0881 g	Warm Free Space:	26.9156 cm?Measured	|	Sample Mass:	0.0881 g	Warm Free Space:	26.9156 cm?Measured		|	Sample Mass:	0.0881 g	Warm Free Space:	26.9156 cm?Measured	|	Sample Mass:	0.0881 g	Warm Free Space:	26.9156 cm?Measured	|	Sample Mass:	0.0881 g	Warm Free Space:	26.9156 cm?Measured	|	Sample Mass:	0.0881 g	Warm Free Space:	26.9156 cm?Measured	|	Sample Mass:	0.0881 g	Warm Free Space:	26.9156 cm?Measured	|	Sample Mass:	0.0881 g	Warm Free Space:	26.9156 cm?Measured	|	Sample Mass:	0.0881 g	Warm Free Space:	26.9156 cm?Measured
Cold Free Space:	83.6708 cm	Equilibration Interval:	10 s	|	Cold Free Space:	83.6708 cm	Equilibration Interval:	10 s		|	Cold Free Space:	83.6708 cm	Equilibration Interval:	10 s	|	Cold Free Space:	83.6708 cm	Equilibration Interval:	10 s	|	Cold Free Space:	83.6708 cm	Equilibration Interval:	10 s	|	Cold Free Space:	83.6708 cm	Equilibration Interval:	10 s	|	Cold Free Space:	83.6708 cm	Equilibration Interval:	10 s	|	Cold Free Space:	83.6708 cm	Equilibration Interval:	10 s	|	Cold Free Space:	83.6708 cm	Equilibration Interval:	10 s
Ambient Temperature:	22.00 癈	Low Pressure Dose:	None	|	Ambient Temperature:	22.00 癈	Low Pressure Dose:	None		|	Ambient Temperature:	22.00 癈	Low Pressure Dose:	None	|	Ambient Temperature:	22.00 癈	Low Pressure Dose:	None	|	Ambient Temperature:	22.00 癈	Low Pressure Dose:	None	|	Ambient Temperature:	22.00 癈	Low Pressure Dose:	None	|	Ambient Temperature:	22.00 癈	Low Pressure Dose:	None	|	Ambient Temperature:	22.00 癈	Low Pressure Dose:	None	|	Ambient Temperature:	22.00 癈	Low Pressure Dose:	None
Automatic Degas:	Yes			|	Automatic Degas:	Yes				|	Automatic Degas:	Yes			|	Automatic Degas:	Yes			|	Automatic Degas:	Yes			|	Automatic Degas:	Yes			|	Automatic Degas:	Yes			|	Automatic Degas:	Yes			|	Automatic Degas:	Yes
				|						|					|					|					|					|					|					|
				|						|					|					|					|					|					|					|
				|						|					|					|					|					|					|					|
				|						|					|					|					|					|					|					|
				|						|					|					|					|					|					|					|
				|						|					|					|					|					|					|					|
				|						|					|					|					|					|					|					|
Summary Report				|	Isotherm Tabular Report					|	Isotherm Linear Plot				|	Isotherm Log Plot				|	Isotherm Linear Absolute Plot				|	Isotherm Log Absolute Plot				|	Isotherm Pressure Composition				|	BET Reports				|	Langmuir Reports
				|						|					|					|					|					|					|					|
				|	Relative Pressure (p/p?	Absolute Pressure (mbar)	Quantity Adsorbed (mmol/g)	Elapsed Time (h:min)	Saturation Pressure (mbar)	|					|					|					|					|					|	Primary Data				|	Primary Data
				|				00:50	1023.75	|	MJ-TETA-CTSms - Adsorption				|	MJ-TETA-CTSms - Adsorption				|	MJ-TETA-CTSms - Adsorption				|	MJ-TETA-CTSms - Adsorption				|	MJ-TETA-CTSms - Adsorption				|	1089- Fewer than 2 points available for BET calculations.				|	4052- Fewer than two points are selected for this report.
No summary reports could be produced.				|	0.058635	60.0273	-0.039525	01:00		|	Relative Pressure (p/p?	Quantity Adsorbed (mmol/g)			|	Relative Pressure (p/p?	Quantity Adsorbed (mmol/g)			|	Absolute Pressure (mbar)	Quantity Adsorbed (mmol/g)			|	Absolute Pressure (mbar)	Quantity Adsorbed (mmol/g)			|	Weight % N2	Absolute Pressure (mbar)			|	1023- Preparations failed in primary data.				|	Primary Data
				|	0.090629	92.7811	-0.0648381	01:02		|	0.058635	-0.039525			|	0.058635	-0.039525			|	60.0273	-0.039525			|	60.0273	-0.039525			|	-0.00790499	60.0273			|	1089- Fewer than 2 points available for BET calculations.				|	4052- Fewer than two points are selected for this report.
				|	0.118381	121.192	-0.0877617	01:05		|	0.090629	-0.0648381			|	0.090629	-0.0648381			|	92.7811	-0.0648381			|	92.7811	-0.0648381			|	-0.0129676	92.7811			|	1023- Preparations failed in primary data.				|
				|	0.146314	149.788	-0.111464	01:07		|	0.118381	-0.0877617			|	0.118381	-0.0877617			|	121.192	-0.0877617			|	121.192	-0.0877617			|	-0.0175523	121.192			|	1089- Fewer than 2 points available for BET calculations.				|
				|	0.170956	175.015	-0.133212	01:09		|	0.146314	-0.111464			|	0.146314	-0.111464			|	149.788	-0.111464			|	149.788	-0.111464			|	-0.0222928	149.788			|	1023- Preparations failed in primary data.				|
				|	0.195121	199.754	-0.155229	01:11		|	0.170956	-0.133212			|	0.170956	-0.133212			|	175.015	-0.133212			|	175.015	-0.133212			|	-0.0266424	175.015			|	1089- Fewer than 2 points available for BET calculations.				|
				|	0.219495	224.707	-0.176919	01:14		|	0.195121	-0.155229			|	0.195121	-0.155229			|	199.754	-0.155229			|	199.754	-0.155229			|	-0.0310459	199.754			|	1023- Preparations failed in primary data.				|
				|						|	0.219495	-0.176919			|	0.219495	-0.176919			|	224.707	-0.176919			|	224.707	-0.176919			|	-0.0353838	224.707			|	1089- Fewer than 2 points available for BET calculations.				|
				|						|					|					|					|					|					|	1023- Preparations failed in primary data.				|
																																			|					|
																																			|					|
